# Supplementary material for: Association Between Multi-Dimensional Sleep Health and Breakfast Skipping in Japanese High School Students
Source: Nutrients. 2025 Sep 19;17(18):3005. doi: 10.3390/nu17183005 (PMC12472367; doi:10.3390/nu17183005)
Supplement: Supplementary file 1 [file nutrients-17-03005-s001.zip]

Archive with 1 entries (1 files):
- nutrients-3868841-supplementary.pdf
